# Supplementary material for: Discovery of the possible mechanisms in kouyanqing granule for treatment of oral ulcers based on network pharmacology
Source: BMC Complement Med Ther. 2020 Aug 18;20:258. doi: 10.1186/s12906-020-03043-x (PMC7436979; doi:10.1186/s12906-020-03043-x)
Supplement: Supplementary file 1 — Additional file 1: Supplementary Table 1. The table of compound targets. [file 12906_2020_3043_MOESM1_ESM.xlsx]

## Sheet: Each compound targets
Compounds	Gene
Lysine	AASS
Lysine	ALB
Lysine	ANPEP
Lysine	CACNA2D1
Lysine	CAMKMT
Lysine	CPA6
Lysine	CPB2
Lysine	EHMT1
Lysine	EHMT2
Lysine	ENPEP
Lysine	EZH2
Lysine	GRIK1
Lysine	GRIK2
Lysine	GRIK3
Lysine	KARS
Lysine	KMT2A
Lysine	KMT2B
Lysine	KMT2C
Lysine	KMT2D
Lysine	KMT5A
Lysine	NADK2
Lysine	ODC1
Lysine	PC
Lysine	PEPD
Lysine	PLOD1
Lysine	PLOD2
Lysine	PLOD3
Lysine	RELA
Lysine	SETD2
Lysine	SETD7
Lysine	SLC16A10
Lysine	SLC1A2
Lysine	SLC1A3
Lysine	SLC1A6
Lysine	SLC1A7
Lysine	SLC22A4
Lysine	SLC3A1
Lysine	SLC7A1
Lysine	SLC7A2
Lysine	SLC7A3
Lysine	SLC7A4
Lysine	SLC7A9
Lysine	TDP1
Lysine	TP53
γ-aminobutyric acid	ABAT
γ-aminobutyric acid	ADORA3
γ-aminobutyric acid	ALDH3A2
γ-aminobutyric acid	ALDH5A1
γ-aminobutyric acid	CACNA1D
γ-aminobutyric acid	CACNA2D1
γ-aminobutyric acid	CACNB3
γ-aminobutyric acid	EGFR
γ-aminobutyric acid	EGLN1
γ-aminobutyric acid	EGLN2
γ-aminobutyric acid	ENPEP
γ-aminobutyric acid	GABBR1
γ-aminobutyric acid	GABBR2
γ-aminobutyric acid	GABRA1
γ-aminobutyric acid	GABRA2
γ-aminobutyric acid	GABRA3
γ-aminobutyric acid	GABRA4
γ-aminobutyric acid	GABRA5
γ-aminobutyric acid	GABRA6
γ-aminobutyric acid	GABRB1
γ-aminobutyric acid	GABRB2
γ-aminobutyric acid	GABRB3
γ-aminobutyric acid	GABRD
γ-aminobutyric acid	GABRG1
γ-aminobutyric acid	GABRG2
γ-aminobutyric acid	GABRG3
γ-aminobutyric acid	GAD1
γ-aminobutyric acid	GAD2
γ-aminobutyric acid	GATM
γ-aminobutyric acid	GRIN1
γ-aminobutyric acid	PTGS2
γ-aminobutyric acid	SLC36A1
γ-aminobutyric acid	SLC6A1
γ-aminobutyric acid	SLC6A11
γ-aminobutyric acid	SLC6A12
γ-aminobutyric acid	SLC6A13
γ-aminobutyric acid	SLC6A6
γ-aminobutyric acid	SLC6A8
γ-aminobutyric acid	TP53
chelidonic acid	AKR1A1
chelidonic acid	AKR1B1
chelidonic acid	AKR1B10
chelidonic acid	AKR1B15
chelidonic acid	AKR1E2
chelidonic acid	CASP1
chelidonic acid	CSNK2A1
chelidonic acid	CSNK2A2
chelidonic acid	CSNK2A3
chelidonic acid	DCT
chelidonic acid	F2
chelidonic acid	GABRA1
chelidonic acid	GRIA2
chelidonic acid	IL6
chelidonic acid	PIM1
chelidonic acid	PIM2
chelidonic acid	PIM3
chelidonic acid	PTGS2
chelidonic acid	TDP1
chelidonic acid	TYR
chelidonic acid	TYRP1
tyrosine	ABL1
tyrosine	ACHE
tyrosine	ADRA1A
tyrosine	ADRA1B
tyrosine	ADRA2A
tyrosine	ADRA2B
tyrosine	ADRA2C
tyrosine	ADRB1
tyrosine	ADRB2
tyrosine	BTK
tyrosine	CA1
tyrosine	CA13
tyrosine	CA2
tyrosine	CA3
tyrosine	CA5A
tyrosine	CA5B
tyrosine	CA6
tyrosine	CA7
tyrosine	CHRM1
tyrosine	CTRB1
tyrosine	DPP4
tyrosine	DRD1
tyrosine	EGFR
tyrosine	F2
tyrosine	FAH
tyrosine	FLT3
tyrosine	JAK2
tyrosine	KIT
tyrosine	LCK
tyrosine	LYN
tyrosine	MAOA
tyrosine	MAOB
tyrosine	MAPT
tyrosine	NOS3
tyrosine	PAH
tyrosine	PDGFRB
tyrosine	PTGS1
tyrosine	PTGS2
tyrosine	PTK2
tyrosine	PTK2B
tyrosine	PTPN1
tyrosine	PTPN11
tyrosine	PTPN6
tyrosine	SLC16A10
tyrosine	SLC16A2
tyrosine	SLC6A3
tyrosine	SRC
tyrosine	SYK
tyrosine	TAT
tyrosine	TDP1
tyrosine	TH
tyrosine	TPH1
tyrosine	TPH2
tyrosine	TYK2
tyrosine	YARS
tyrosine	YARS2
harpagide	COX5A
harpagide	DPP4
harpagide	LOX
harpagide	MAPT
harpagide	MMP1
harpagide	MMP10
harpagide	MMP13
harpagide	MMP2
harpagide	MMP27
harpagide	MMP3
harpagide	MMP9
harpagide	PRKCA
harpagide	PRKCB
harpagide	PRKCD
harpagide	PRKCG
harpagide	PRKCQ
harpagide	TDP1
neochlorogenic acid	AKR1A1
neochlorogenic acid	AKR1B1
neochlorogenic acid	AKR1B10
neochlorogenic acid	AKR1B15
neochlorogenic acid	AKR1E2
neochlorogenic acid	MMP1
neochlorogenic acid	MMP10
neochlorogenic acid	MMP13
neochlorogenic acid	MMP2
neochlorogenic acid	MMP20
neochlorogenic acid	MMP27
neochlorogenic acid	MMP3
neochlorogenic acid	MMP9
neochlorogenic acid	PTGS2
neochlorogenic acid	TDP1
chlorogenic acid	AKR1A1
chlorogenic acid	AKR1B1
chlorogenic acid	AKR1B10
chlorogenic acid	AKR1B15
chlorogenic acid	AKR1E2
chlorogenic acid	ALB
chlorogenic acid	BAX
chlorogenic acid	BCL2
chlorogenic acid	CASP3
chlorogenic acid	CAT
chlorogenic acid	COL2A1
chlorogenic acid	HMGCR
chlorogenic acid	HMOX1
chlorogenic acid	IL1B
chlorogenic acid	IL6
chlorogenic acid	JUN
chlorogenic acid	MAPK1
chlorogenic acid	MAPK3
chlorogenic acid	MMP1
chlorogenic acid	MMP10
chlorogenic acid	MMP13
chlorogenic acid	MMP2
chlorogenic acid	MMP20
chlorogenic acid	MMP27
chlorogenic acid	MMP3
chlorogenic acid	MMP9
chlorogenic acid	MMP9
chlorogenic acid	NFE2L2
chlorogenic acid	NOS2
chlorogenic acid	NQO1
chlorogenic acid	PTGS2
chlorogenic acid	TDP1
chlorogenic acid	TNF
cryptochlorogenic acid	AKR1A1
cryptochlorogenic acid	AKR1B1
cryptochlorogenic acid	AKR1B10
cryptochlorogenic acid	AKR1B15
cryptochlorogenic acid	AKR1E2
cryptochlorogenic acid	MMP1
cryptochlorogenic acid	MMP10
cryptochlorogenic acid	MMP13
cryptochlorogenic acid	MMP2
cryptochlorogenic acid	MMP20
cryptochlorogenic acid	MMP27
cryptochlorogenic acid	MMP3
cryptochlorogenic acid	MMP9
cryptochlorogenic acid	PTGS2
cryptochlorogenic acid	TDP1
isoquercitrin	ABCB1
isoquercitrin	ACAT2
isoquercitrin	ADRA2A
isoquercitrin	ADRA2B
isoquercitrin	ADRA2C
isoquercitrin	AKR1A1
isoquercitrin	AKR1B1
isoquercitrin	AKR1B10
isoquercitrin	AKR1B15
isoquercitrin	AKR1E2
isoquercitrin	AKR7A3
isoquercitrin	APOA1
isoquercitrin	ATF6
isoquercitrin	ATXN2
isoquercitrin	ATXN3
isoquercitrin	CCL2
isoquercitrin	CCL5
isoquercitrin	CDKN2B
isoquercitrin	CTNNB1
isoquercitrin	CXCL2
isoquercitrin	CYP1A1
isoquercitrin	CYP1A1
isoquercitrin	CYP1A2
isoquercitrin	CYP1B1
isoquercitrin	DBH
isoquercitrin	DYRK1A
isoquercitrin	EGF
isoquercitrin	ETS1
isoquercitrin	F10
isoquercitrin	GSTA5
isoquercitrin	GSTM1
isoquercitrin	MBNL1
isoquercitrin	MBNL2
isoquercitrin	MBNL3
isoquercitrin	NGF
isoquercitrin	NOS2
isoquercitrin	NOS3
isoquercitrin	NOX4
isoquercitrin	NQO2
isoquercitrin	NR1I2
isoquercitrin	PRMT1
isoquercitrin	PTGS2
isoquercitrin	PTPN1
isoquercitrin	SERPINB1
isoquercitrin	SLC5A1
isoquercitrin	SOD2
isoquercitrin	SREBF2
isoquercitrin	TDP1
isoquercitrin	TNF
isoquercitrin	XDH
luteolin-7-o-glucoside	ADORA1
luteolin-7-o-glucoside	AKR1A1
luteolin-7-o-glucoside	AKR1B1
luteolin-7-o-glucoside	AKR1B10
luteolin-7-o-glucoside	AKR1B15
luteolin-7-o-glucoside	AKR1E2
luteolin-7-o-glucoside	AOX1
luteolin-7-o-glucoside	HMGCR
luteolin-7-o-glucoside	KDM4A
luteolin-7-o-glucoside	KDM4B
luteolin-7-o-glucoside	KDM4C
luteolin-7-o-glucoside	MBNL1
luteolin-7-o-glucoside	MBNL2
luteolin-7-o-glucoside	MBNL3
luteolin-7-o-glucoside	NOS2
luteolin-7-o-glucoside	NOS3
luteolin-7-o-glucoside	PRSS1
luteolin-7-o-glucoside	PTGS2
luteolin-7-o-glucoside	TDP1
luteolin-7-o-glucoside	XDH
Isochlorogenic acid B	AKR1A1
Isochlorogenic acid B	AKR1B1
Isochlorogenic acid B	AKR1B10
Isochlorogenic acid B	AKR1B15
Isochlorogenic acid B	AKR1E2
Isochlorogenic acid B	CASP3
Isochlorogenic acid B	CCND1
Isochlorogenic acid B	CDKN1B
Isochlorogenic acid B	CYCS
Isochlorogenic acid B	F10
Isochlorogenic acid B	MMP1
Isochlorogenic acid B	MMP10
Isochlorogenic acid B	MMP13
Isochlorogenic acid B	MMP2
Isochlorogenic acid B	MMP20
Isochlorogenic acid B	MMP27
Isochlorogenic acid B	MMP3
Isochlorogenic acid B	MMP9
Isochlorogenic acid B	PRKCG
Isochlorogenic acid B	TP53
Isochlorogenic acid A	AKR1A1
Isochlorogenic acid A	AKR1B1
Isochlorogenic acid A	AKR1B10
Isochlorogenic acid A	AKR1B15
Isochlorogenic acid A	AKR1E2
Isochlorogenic acid A	CASP3
Isochlorogenic acid A	MMP1
Isochlorogenic acid A	MMP10
Isochlorogenic acid A	MMP13
Isochlorogenic acid A	MMP2
Isochlorogenic acid A	MMP20
Isochlorogenic acid A	MMP27
Isochlorogenic acid A	MMP3
Isochlorogenic acid A	MMP9
Isochlorogenic acid A	PTPN1
Isochlorogenic acid A	TDP1
angoroside C	AKR1B1
angoroside C	AKR1B10
angoroside C	ITGAL
angoroside C	MMP1
angoroside C	MMP10
angoroside C	MMP13
angoroside C	MMP2
angoroside C	MMP27
angoroside C	MMP3
angoroside C	MMP9
angoroside C	PRKCA
angoroside C	PRKCB
angoroside C	PRKCD
angoroside C	PRKCG
angoroside C	PRKCQ
harpagoside	COX5A
harpagoside	LOX
harpagoside	MAPT
harpagoside	MMP1
harpagoside	MMP10
harpagoside	MMP13
harpagoside	MMP2
harpagoside	MMP27
harpagoside	MMP3
harpagoside	MMP9
harpagoside	PRKCA
harpagoside	PRKCB
harpagoside	PRKCD
harpagoside	PRKCG
harpagoside	PRKCQ
harpagoside	PTGS2
harpagoside	TDP1
cinnamic acid	AKR1B10
cinnamic acid	ALB
cinnamic acid	ALOX5
cinnamic acid	CA1
cinnamic acid	CA12
cinnamic acid	CA13
cinnamic acid	CA14
cinnamic acid	CA2
cinnamic acid	CA3
cinnamic acid	CA4
cinnamic acid	CA5A
cinnamic acid	CA5B
cinnamic acid	CA7
cinnamic acid	CA9
cinnamic acid	CAT
cinnamic acid	CAT
cinnamic acid	CYP17A1
cinnamic acid	CYP2A6
cinnamic acid	CYP2C19
cinnamic acid	CYP2C8
cinnamic acid	CYP2C9
cinnamic acid	CYP2D6
cinnamic acid	CYP2E1
cinnamic acid	CYP3A4
cinnamic acid	CYP73A
cinnamic acid	EGF
cinnamic acid	F3
cinnamic acid	FABP1
cinnamic acid	HCAR1
cinnamic acid	HCAR2
cinnamic acid	HCAR2
cinnamic acid	HCAR3
cinnamic acid	HMGCR
cinnamic acid	HSD3B2
cinnamic acid	IL6
cinnamic acid	LYZ
cinnamic acid	MAOA
cinnamic acid	MAOB
cinnamic acid	MGAM
cinnamic acid	MTHFR
cinnamic acid	NOS3
cinnamic acid	PIK3R1
cinnamic acid	PLA2G2A
cinnamic acid	PLA2G6
cinnamic acid	PPARA
cinnamic acid	PPARG
cinnamic acid	PPARG
cinnamic acid	PTGS1
cinnamic acid	PTGS2
cinnamic acid	RARA
cinnamic acid	SLC16A1
cinnamic acid	SLC17A5
cinnamic acid	SLC22A7
cinnamic acid	SLC2A4
cinnamic acid	TH
cinnamic acid	TNF
cinnamic acid	TYR
cinnamic acid	UGT1A1
cinnamic acid	UGT1A10
cinnamic acid	UGT1A3
cinnamic acid	UGT1A7
cinnamic acid	UGT1A8
cinnamic acid	XDH
ruscogenin	AR
ruscogenin	CYP51A1
ruscogenin	HIF1A
ruscogenin	NR1H2
ruscogenin	NR1H3
ruscogenin	RELA
ruscogenin	TNF
ruscogenin	UGT1A1
ruscogenin	UGT1A10
ruscogenin	UGT1A3
ruscogenin	UGT1A4
ruscogenin	UGT1A5
ruscogenin	UGT1A6
ruscogenin	UGT1A7
ruscogenin	UGT1A8
ruscogenin	UGT1A9
ruscogenin	VDR

## Sheet: Total compoud targets
Gene Targets
AASS
ABAT
ABCB1
ABL1
ACAT2
ACHE
ADORA1
ADORA3
ADRA1A
ADRA1B
ADRA2A
ADRA2B
ADRA2C
ADRB1
ADRB2
AKR1A1
AKR1B1
AKR1B10
AKR1B15
AKR1E2
AKR7A3
ALB
ALDH3A2
ALDH5A1
ALOX5
ANPEP
AOX1
APOA1
AR
ATF6
ATXN2
ATXN3
BAX
BCL2
BTK
CA1
CA12
CA13
CA14
CA2
CA3
CA4
CA5A
CA5B
CA6
CA7
CA9
CACNA1D
CACNA2D1
CACNB3
CAMKMT
CASP1
CASP3
CAT
CCL2
CCL5
CCND1
CDKN1B
CDKN2B
CHRM1
COL2A1
COX5A
CPA6
CPB2
CSNK2A1
CSNK2A2
CSNK2A3
CTNNB1
CTRB1
CXCL2
CYCS
CYP17A1
CYP1A1
CYP1A2
CYP1B1
CYP2A6
CYP2C19
CYP2C8
CYP2C9
CYP2D6
CYP2E1
CYP3A4
CYP51A1
CYP73A
DBH
DCT
DPP4
DRD1
DYRK1A
EGF
EGFR
EGLN1
EGLN2
EHMT1
EHMT2
ENPEP
ETS1
EZH2
F10
F2
F3
FABP1
FAH
FLT3
GABBR1
GABBR2
GABRA1
GABRA2
GABRA3
GABRA4
GABRA5
GABRA6
GABRB1
GABRB2
GABRB3
GABRD
GABRG1
GABRG2
GABRG3
GAD1
GAD2
GATM
GRIA2
GRIK1
GRIK2
GRIK3
GRIN1
GSTA5
GSTM1
HCAR1
HCAR2
HCAR3
HIF1A
HMGCR
HMOX1
HSD3B2
IL1B
IL6
ITGAL
JAK2
JUN
KARS
KDM4A
KDM4B
KDM4C
KIT
KMT2A
KMT2B
KMT2C
KMT2D
KMT5A
LCK
LOX
LYN
LYZ
MAOA
MAOA
MAOB
MAPK1
MAPK3
MAPT
MBNL1
MBNL2
MBNL3
MGAM
MMP1
MMP10
MMP13
MMP2
MMP20
MMP27
MMP3
MMP9
MTHFR
NADK2
NFE2L2
NGF
NOS2
NOS3
NOS3
NOX4
NQO1
NQO2
NR1H2
NR1H3
NR1I2
ODC1
PAH
PC
PDGFRB
PEPD
PIK3R1
PIM1
PIM2
PIM3
PLA2G2A
PLA2G6
PLOD1
PLOD2
PLOD3
PPARA
PPARG
PRKCA
PRKCB
PRKCD
PRKCG
PRKCQ
PRMT1
PRSS1
PTGS1
PTGS2
PTK2
PTK2B
PTPN1
PTPN11
PTPN6
RARA
RELA
SERPINB1
SETD2
SETD7
SLC16A1
SLC16A10
SLC16A2
SLC17A5
SLC1A2
SLC1A3
SLC1A6
SLC1A7
SLC22A4
SLC22A7
SLC2A4
SLC36A1
SLC3A1
SLC5A1
SLC6A1
SLC6A11
SLC6A12
SLC6A13
SLC6A3
SLC6A6
SLC6A8
SLC7A1
SLC7A2
SLC7A3
SLC7A4
SLC7A9
SOD2
SRC
SREBF2
SYK
TAT
TDP1
TH
TNF
TP53
TPH1
TPH2
TYK2
TYR
TYRP1
UGT1A1
UGT1A10
UGT1A3
UGT1A4
UGT1A5
UGT1A6
UGT1A7
UGT1A8
UGT1A9
VDR
XDH
YARS
YARS2
