# Supplementary material for: Discovery of the possible mechanisms in kouyanqing granule for treatment of oral ulcers based on network pharmacology
Source: BMC Complement Med Ther. 2020 Aug 18;20:258. doi: 10.1186/s12906-020-03043-x (PMC7436979; doi:10.1186/s12906-020-03043-x)
Supplement: Supplementary file 2 — Additional file 2: Supplementary Table 2. The table of oral ulcer related targets. [file 12906_2020_3043_MOESM2_ESM.xlsx]

## Sheet: Sheet1
Oral ulcer related targets
Gene name
ALB
C4A
CAT
CBS
CCR1
CD68
CD79A
CDC73
CDSN
CGB7
CGB8
CORO1A
CR2
CSF3
CYBB
CYP4V2
DCLRE1C
DKC1
EDN1
EGF
ELANE
ERAP1
F5
FAS
FCGR2A
FOXP3
G6PC3
HBB
HLA-A
HLA-B
HLA-DRB1
HRAS
IFNG
IKBKG
IL10
IL12A
IL12B
IL17
IL17C
IL17F
IL18
IL1B
IL1RN
IL2
IL21
IL4
IL6
IL6R
IL8
ITGAM
IVL
KLRC4
LEP
LIFR
LMNA
LYZ
MEFV
MEN1
MIR223
MKI67
MPO
MTHFR
MUC7
NGF
NLRP3
NOD2
NR1H3
NTRK1
PBXIP1
PEPD
PFKM
PLG
PRDM12
PRKDC
PTN
RIPK1
RNF31
RPL11
SAMHD1
SLC22A5
SLC46A1
SLC6A8
SMAD4
SPAG7
STAT4
TAZ
TIRAP
TLR4
TLR4
TLR9
TNF
TNFAIP3
TP53
TP63
TP73
TREH
VEGFA
