# Supplementary material for: Discovery of the possible mechanisms in kouyanqing granule for treatment of oral ulcers based on network pharmacology
Source: BMC Complement Med Ther. 2020 Aug 18;20:258. doi: 10.1186/s12906-020-03043-x (PMC7436979; doi:10.1186/s12906-020-03043-x)
Supplement: Supplementary file 3 — Additional file 3: Supplementary Table 3. The results of GO analysis. [file 12906_2020_3043_MOESM3_ESM.xlsx]

## Sheet: GO-BP
Term	Count	%	P-Value
response to drug	16	34	1.6e-15
lipopolysaccharide-mediated signaling pathway	9	19.1	1.7e-14
negative regulation of apoptotic process	17	36.2	3.1e-14
positive regulation of nitric oxide biosynthetic process	9	19.1	2.3e-13
cellular response to lipopolysaccharide	11	23.4	4.2e-13
positive regulation of ERK1 and ERK2 cascade	12	25.5	1.1e-12
positive regulation of cell proliferation	15	31.9	1.4e-11
negative regulation of cell proliferation	14	29.8	2.9e-11
positive regulation of transcription from RNA polymerase II promoter	19	40.4	3.2e-11
positive regulation of protein phosphorylation	10	21.3	5.3e-11
positive regulation of transcription, DNA-templated	15	31.9	5.3e-11
positive regulation of smooth muscle cell proliferation	8	17	2.5e-10
positive regulation of sequence-specific DNA binding transcription factor activity	9	19.1	3.8e-10
MAPK cascade	11	23.4	1.8e-09
angiogenesis	10	21.3	7.9e-09
positive regulation of chemokine biosynthetic process	5	10.6	1e-08
positive regulation of MAP kinase activity	7	14.9	1.2e-08
response to amino acid	6	12.8	2e-08
positive regulation of gene expression	10	21.3	3.2e-08
inflammatory response	11	23.4	6e-08
immune response	11	23.4	1.6e-07
defense response to protozoan	5	10.6	1.9e-07
cellular response to hypoxia	7	14.9	2.3e-07
response to hydrogen peroxide	6	12.8	2.6e-07
response to hypoxia	8	17	4e-07
positive regulation of T cell proliferation	6	12.8	6e-07
positive regulation of cell migration	8	17	6.3e-07
response to glucocorticoid	6	12.8	9e-07
regulation of blood pressure	6	12.8	9e-07
neutrophil chemotaxis	6	12.8	9.7e-07
response to insulin	6	12.8	1e-06
regulation of insulin secretion	6	12.8	1e-06
positive regulation of MHC class II biosynthetic process	4	8.5	1.1e-06
cellular response to drug	6	12.8	1.2e-06
positive regulation of apoptotic process	9	19.1	1.4e-06
cellular response to interleukin-1	6	12.8	1.4e-06
negative regulation of neuron apoptotic process	7	14.9	1.5e-06
positive regulation of NF-kappaB transcription factor activity	7	14.9	1.6e-06
positive regulation of inflammatory response	6	12.8	1.6e-06
response to antibiotic	5	10.6	1.7e-06
extrinsic apoptotic signaling pathway in absence of ligand	5	10.6	2.2e-06
positive regulation of peptidyl-tyrosine phosphorylation	6	12.8	2.9e-06
peptidyl-tyrosine autophosphorylation	5	10.6	4.2e-06
response to estradiol	6	12.8	4.8e-06
response to lipopolysaccharide	7	14.9	5.4e-06
aging	7	14.9	5.6e-06
response to activity	5	10.6	5.6e-06
positive regulation of neuron apoptotic process	5	10.6	5.6e-06
thymus development	5	10.6	5.6e-06
positive regulation of interferon-gamma production	5	10.6	7.4e-06
positive regulation of tumor necrosis factor production	5	10.6	8.1e-06
positive regulation of vascular smooth muscle cell proliferation	4	8.5	8.6e-06
JAK-STAT cascade involved in growth hormone signaling pathway	4	8.5	8.6e-06
response to ethanol	6	12.8	9.7e-06
negative regulation of growth of symbiont in host	4	8.5	1.1e-05
activation of MAPK activity	6	12.8	1.1e-05
cellular response to tumor necrosis factor	6	12.8	1.2e-05
mammary gland alveolus development	4	8.5	1.3e-05
B cell receptor signaling pathway	5	10.6	1.4e-05
platelet activation	6	12.8	1.5e-05
epidermal growth factor receptor signaling pathway	5	10.6	1.6e-05
humoral immune response	5	10.6	1.8e-05
cellular response to organic cyclic compound	5	10.6	2e-05
response to mechanical stimulus	5	10.6	2e-05
leukocyte migration	6	12.8	2e-05
chemotaxis	6	12.8	2e-05
cellular response to DNA damage stimulus	7	14.9	2.1e-05
positive regulation of epithelial cell proliferation	5	10.6	2.1e-05
positive regulation of calcidiol 1-monooxygenase activity	3	6.4	2.2e-05
positive regulation of NF-kappaB import into nucleus	4	8.5	2.5e-05
positive regulation of JAK-STAT cascade	4	8.5	2.9e-05
positive regulation of phosphatidylinositol 3-kinase signaling	5	10.6	3e-05
cellular response to mechanical stimulus	5	10.6	4.2e-05
positive regulation of phosphorylation	4	8.5	4.2e-05
regulation of sequence-specific DNA binding transcription factor activity	4	8.5	4.2e-05
regulation of nitric-oxide synthase activity	4	8.5	4.8e-05
signal transduction	13	27.7	4.9e-05
peptidyl-tyrosine phosphorylation	6	12.8	6e-05
cell-cell signaling	7	14.9	6.4e-05
positive regulation of vasodilation	4	8.5	6.7e-05
liver regeneration	4	8.5	6.7e-05
positive regulation of MAPK cascade	5	10.6	7e-05
positive regulation of fever generation	3	6.4	7.3e-05
activation of cysteine-type endopeptidase activity involved in apoptotic process	5	10.6	7.7e-05
positive regulation of protein kinase B signaling	5	10.6	8.1e-05
regulation of angiogenesis	4	8.5	8.2e-05
response to toxic substance	5	10.6	8.5e-05
ephrin receptor signaling pathway	5	10.6	8.9e-05
protein kinase B signaling	4	8.5	9.9e-05
trachea formation	3	6.4	0.00011
positive regulation of interleukin-12 biosynthetic process	3	6.4	0.00011
Fc-epsilon receptor signaling pathway	6	12.8	0.00012
negative regulation of transcription from RNA polymerase II promoter	10	21.3	0.00012
response to nicotine	4	8.5	0.00014
regulation of cell proliferation	6	12.8	0.00015
positive regulation of tyrosine phosphorylation of Stat3 protein	4	8.5	0.00015
ERBB2 signaling pathway	4	8.5	0.00015
negative regulation of extrinsic apoptotic signaling pathway	4	8.5	0.00015
positive regulation of B cell proliferation	4	8.5	0.00016
platelet degranulation	5	10.6	0.00018
positive regulation of isotype switching to IgG isotypes	3	6.4	0.0002
negative regulation of lipid storage	3	6.4	0.0002
regulation of early endosome to late endosome transport	3	6.4	0.0002
positive regulation of DNA replication	4	8.5	0.0002
embryo implantation	4	8.5	0.0002
response to oxidative stress	5	10.6	0.00023
positive regulation of interleukin-6 production	4	8.5	0.00025
Bergmann glial cell differentiation	3	6.4	0.00026
activation of MAPKK activity	4	8.5	0.00027
positive regulation of angiogenesis	5	10.6	0.00027
intrinsic apoptotic signaling pathway in response to DNA damage	4	8.5	0.00029
negative regulation of transcription, DNA-templated	8	17	0.00038
sensory perception of pain	4	8.5	0.00039
response to vitamin E	3	6.4	0.0004
positive regulation of heterotypic cell-cell adhesion	3	6.4	0.0004
Fc-gamma receptor signaling pathway involved in phagocytosis	5	10.6	0.0004
cytokine-mediated signaling pathway	5	10.6	0.00045
cell growth	4	8.5	0.00048
cellular response to interferon-gamma	4	8.5	0.00051
positive regulation of nitric-oxide synthase biosynthetic process	3	6.4	0.00056
cell cycle arrest	5	10.6	0.00059
axon regeneration	3	6.4	0.00065
cellular response to hepatocyte growth factor stimulus	3	6.4	0.00065
defense response to bacterium	5	10.6	0.00066
regulation of inflammatory response	4	8.5	0.00068
adaptive immune response	5	10.6	0.00071
positive regulation of JNK cascade	4	8.5	0.00075
response to estrogen	4	8.5	0.00075
negative regulation of telomerase activity	3	6.4	0.00075
positive regulation of membrane protein ectodomain proteolysis	3	6.4	0.00075
positive regulation of GTPase activity	8	17	0.00081
apoptotic process	8	17	0.00082
neurotrophin TRK receptor signaling pathway	3	6.4	0.00086
response to muscle stretch	3	6.4	0.00086
cell surface receptor signaling pathway	6	12.8	0.00088
negative regulation of cysteine-type endopeptidase activity involved in apoptotic process	4	8.5	0.00089
cellular response to retinoic acid	4	8.5	0.00093
positive regulation of peptidyl-serine phosphorylation	4	8.5	0.00093
positive regulation of I-kappaB kinase/NF-kappaB signaling	5	10.6	0.00097
positive regulation of tyrosine phosphorylation of Stat5 protein	3	6.4	0.00097
positive regulation of chemokine production	3	6.4	0.00097
monocyte differentiation	3	6.4	0.00097
circadian rhythm	4	8.5	0.0011
protein autophosphorylation	5	10.6	0.0012
regulation of phosphatidylinositol 3-kinase signaling	4	8.5	0.0013
cellular response to peptide hormone stimulus	3	6.4	0.0014
positive regulation of smooth muscle cell migration	3	6.4	0.0014
positive regulation of cell growth	4	8.5	0.0016
negative regulation of intrinsic apoptotic signaling pathway	3	6.4	0.0016
response to X-ray	3	6.4	0.0016
movement of cell or subcellular component	4	8.5	0.0017
in utero embryonic development	5	10.6	0.0017
negative regulation of osteoclast differentiation	3	6.4	0.0019
ERK1 and ERK2 cascade	3	6.4	0.0019
response to tumor necrosis factor	3	6.4	0.0021
positive regulation of cytokine secretion	3	6.4	0.0021
negative regulation of mitotic cell cycle	3	6.4	0.0023
positive regulation of mitotic nuclear division	3	6.4	0.0023
positive regulation of interleukin-8 production	3	6.4	0.0023
negative regulation of endothelial cell apoptotic process	3	6.4	0.0027
negative regulation of DNA binding	3	6.4	0.0027
negative regulation of interleukin-6 production	3	6.4	0.0027
regulation of cell motility	3	6.4	0.0027
positive regulation of DNA binding	3	6.4	0.0027
patterning of blood vessels	3	6.4	0.0027
positive regulation of telomerase activity	3	6.4	0.0028
negative regulation of smooth muscle cell proliferation	3	6.4	0.0028
cellular response to dexamethasone stimulus	3	6.4	0.0028
cell cycle	5	10.6	0.0029
stimulatory C-type lectin receptor signaling pathway	4	8.5	0.003
positive regulation of reactive oxygen species metabolic process	3	6.4	0.003
intrinsic apoptotic signaling pathway	3	6.4	0.003
cellular response to fibroblast growth factor stimulus	3	6.4	0.003
cell proliferation	6	12.8	0.0032
response to gamma radiation	3	6.4	0.0032
cellular response to estradiol stimulus	3	6.4	0.0032
response to virus	4	8.5	0.0034
positive regulation of telomere maintenance via telomerase	3	6.4	0.0035
positive regulation of vasoconstriction	3	6.4	0.0035
negative regulation of protein catabolic process	3	6.4	0.0035
B cell proliferation	3	6.4	0.0035
positive regulation of epithelial cell migration	3	6.4	0.0037
cell maturation	3	6.4	0.0044
positive regulation of cell differentiation	3	6.4	0.0046
negative regulation of extrinsic apoptotic signaling pathway in absence of ligand	3	6.4	0.0046
peptidyl-serine phosphorylation	4	8.5	0.0048
extrinsic apoptotic signaling pathway via death domain receptors	3	6.4	0.0048
erythrocyte differentiation	3	6.4	0.0054
protein tetramerization	3	6.4	0.0054
interleukin-6 secretion	2	4.3	0.0055
activation of protein kinase C activity	2	4.3	0.0055
smooth muscle hyperplasia	2	4.3	0.0055
positive regulation of leukocyte mediated cytotoxicity	2	4.3	0.0055
positive regulation of vitamin D biosynthetic process	2	4.3	0.0055
positive regulation of cytosolic calcium ion concentration	4	8.5	0.0059
monocyte chemotaxis	3	6.4	0.0059
extrinsic apoptotic signaling pathway	3	6.4	0.0059
positive regulation of cell adhesion	3	6.4	0.0062
innate immune response	6	12.8	0.0062
negative regulation of gene expression	4	8.5	0.0062
regulation of cell shape	4	8.5	0.0066
positive regulation of cell division	3	6.4	0.0073
cellular response to amino acid stimulus	3	6.4	0.0073
response to heat	3	6.4	0.0076
T cell receptor signaling pathway	4	8.5	0.0077
protein phosphorylation	6	12.8	0.0079
response to UV-A	2	4.3	0.0082
positive regulation of STAT protein import into nucleus	2	4.3	0.0082
positive regulation of miRNA metabolic process	2	4.3	0.0082
cardiac neural crest cell development involved in heart development	2	4.3	0.0082
response to inactivity	2	4.3	0.0082
response to cobalamin	2	4.3	0.0082
prostaglandin secretion	2	4.3	0.0082
positive regulation of killing of cells of other organism	2	4.3	0.0082
neutrophil apoptotic process	2	4.3	0.0082
MAPK import into nucleus	2	4.3	0.0082
receptor biosynthetic process	2	4.3	0.0082
response to cytokine	3	6.4	0.0089
positive regulation of translation	3	6.4	0.0093
positive regulation of fibroblast proliferation	3	6.4	0.0096
defense response to Gram-negative bacterium	3	6.4	0.0099
defense response to virus	4	8.5	0.01
cellular response to hydrogen peroxide	3	6.4	0.011
positive regulation of mononuclear cell migration	2	4.3	0.011
regulation of vascular endothelial growth factor production	2	4.3	0.011
morphogenesis of an epithelial fold	2	4.3	0.011
interleukin-8 secretion	2	4.3	0.011
regulation of cytokine production involved in inflammatory response	2	4.3	0.011
regulation of Golgi inheritance	2	4.3	0.011
epithelial cell differentiation involved in prostate gland development	2	4.3	0.011
regulation of isotype switching	2	4.3	0.011
response to ozone	2	4.3	0.011
tyrosine phosphorylation of STAT protein	2	4.3	0.011
sequestering of triglyceride	2	4.3	0.011
response to epidermal growth factor	2	4.3	0.011
response to calcium ion	3	6.4	0.011
negative regulation of ERK1 and ERK2 cascade	3	6.4	0.011
negative regulation of mitochondrial depolarization	2	4.3	0.014
B cell proliferation involved in immune response	2	4.3	0.014
positive regulation of tyrosine phosphorylation of STAT protein	2	4.3	0.014
type 2 immune response	2	4.3	0.014
STAT protein import into nucleus	2	4.3	0.014
regulation of systemic arterial blood pressure by endothelin	2	4.3	0.014
caveolin-mediated endocytosis	2	4.3	0.014
blood coagulation	4	8.5	0.014
B cell differentiation	3	6.4	0.014
cholesterol metabolic process	3	6.4	0.015
positive regulation of endothelial cell proliferation	3	6.4	0.015
cellular oxidant detoxification	3	6.4	0.016
Ras protein signal transduction	3	6.4	0.016
chemokine-mediated signaling pathway	3	6.4	0.016
epithelial cell proliferation involved in salivary gland morphogenesis	2	4.3	0.016
regulation of calcium ion import	2	4.3	0.016
maternal process involved in parturition	2	4.3	0.016
negative regulation of cytokine secretion involved in immune response	2	4.3	0.016
vascular endothelial growth factor receptor signaling pathway	3	6.4	0.017
extracellular matrix disassembly	3	6.4	0.018
lung development	3	6.4	0.018
cellular response to insulin stimulus	3	6.4	0.019
cell redox homeostasis	3	6.4	0.019
positive regulation of cell migration involved in sprouting angiogenesis	2	4.3	0.019
ovulation from ovarian follicle	2	4.3	0.019
response to leptin	2	4.3	0.019
negative regulation of heart contraction	2	4.3	0.019
regulation of establishment of endothelial barrier	2	4.3	0.019
positive regulation of prostaglandin secretion	2	4.3	0.019
positive regulation of DNA-templated transcription, initiation	2	4.3	0.019
wound healing	3	6.4	0.02
ossification	3	6.4	0.02
canonical Wnt signaling pathway	3	6.4	0.022
positive regulation of histone phosphorylation	2	4.3	0.022
regulation of stress-activated MAPK cascade	2	4.3	0.022
arginine catabolic process	2	4.3	0.022
mammary gland epithelial cell proliferation	2	4.3	0.022
DNA damage induced protein phosphorylation	2	4.3	0.022
negative regulation of platelet activation	2	4.3	0.022
positive regulation of interleukin-6 biosynthetic process	2	4.3	0.022
positive regulation of interleukin-8 biosynthetic process	2	4.3	0.022
cellular response to nicotine	2	4.3	0.022
neutrophil activation	2	4.3	0.022
negative regulation of collagen biosynthetic process	2	4.3	0.022
negative regulation of acute inflammatory response	2	4.3	0.022
negative regulation of vascular smooth muscle cell proliferation	2	4.3	0.022
intracellular signal transduction	5	10.6	0.024
outer ear morphogenesis	2	4.3	0.024
activation of cysteine-type endopeptidase activity involved in apoptotic process by cytochrome c	2	4.3	0.024
regulation of protein localization to cell surface	2	4.3	0.024
response to UV-B	2	4.3	0.024
response to molecule of bacterial origin	2	4.3	0.024
female pregnancy	3	6.4	0.025
organ morphogenesis	3	6.4	0.026
transforming growth factor beta receptor signaling pathway	3	6.4	0.026
negative regulation of hormone secretion	2	4.3	0.027
positive regulation of cellular component movement	2	4.3	0.027
positive regulation of podosome assembly	2	4.3	0.027
positive regulation of protein import into nucleus, translocation	2	4.3	0.027
Leydig cell differentiation	2	4.3	0.027
regulation of mitochondrial membrane permeability	2	4.3	0.027
negative regulation of fibrinolysis	2	4.3	0.027
transmembrane receptor protein tyrosine kinase signaling pathway	3	6.4	0.028
negative regulation of epithelial cell differentiation	2	4.3	0.03
positive regulation of immunoglobulin secretion	2	4.3	0.03
negative regulation of interleukin-17 production	2	4.3	0.03
negative regulation of glucose import	2	4.3	0.03
positive regulation of guanylate cyclase activity	2	4.3	0.03
positive regulation of macrophage chemotaxis	2	4.3	0.03
response to carbohydrate	2	4.3	0.03
regulation of ossification	2	4.3	0.03
mitotic G1 DNA damage checkpoint	2	4.3	0.03
regulation of cytokine secretion	2	4.3	0.03
regulation of gene expression	3	6.4	0.031
glucose homeostasis	3	6.4	0.031
single organismal cell-cell adhesion	3	6.4	0.031
cellular response to fluid shear stress	2	4.3	0.032
removal of superoxide radicals	2	4.3	0.032
dendritic cell differentiation	2	4.3	0.032
response to caffeine	2	4.3	0.032
microglial cell activation	2	4.3	0.032
T-helper 1 type immune response	2	4.3	0.032
positive regulation of catenin import into nucleus	2	4.3	0.032
negative regulation of G-protein coupled receptor protein signaling pathway	2	4.3	0.032
PERK-mediated unfolded protein response	2	4.3	0.032
phosphatidylinositol-mediated signaling	3	6.4	0.034
eyelid development in camera-type eye	2	4.3	0.035
macrophage chemotaxis	2	4.3	0.035
response to yeast	2	4.3	0.035
leukocyte tethering or rolling	2	4.3	0.035
positive regulation of insulin receptor signaling pathway	2	4.3	0.035
nitric oxide biosynthetic process	2	4.3	0.035
negative regulation of calcium ion transport	2	4.3	0.035
negative regulation of nitric oxide biosynthetic process	2	4.3	0.035
oocyte development	2	4.3	0.035
negative regulation by host of viral transcription	2	4.3	0.035
digestive tract morphogenesis	2	4.3	0.035
regulation of interferon-gamma-mediated signaling pathway	2	4.3	0.035
lung morphogenesis	2	4.3	0.035
cellular response to ATP	2	4.3	0.035
negative regulation of B cell proliferation	2	4.3	0.038
cellular response to interleukin-6	2	4.3	0.038
prostaglandin biosynthetic process	2	4.3	0.038
negative regulation of cell-cell adhesion	2	4.3	0.04
intrinsic apoptotic signaling pathway in response to oxidative stress	2	4.3	0.04
induction of positive chemotaxis	2	4.3	0.04
regulation of I-kappaB kinase/NF-kappaB signaling	2	4.3	0.04
cellular protein metabolic process	3	6.4	0.041
negative regulation of apoptotic signaling pathway	2	4.3	0.043
positive regulation of p38MAPK cascade	2	4.3	0.043
positive regulation of telomere capping	2	4.3	0.043
embryonic digestive tract development	2	4.3	0.043
negative regulation of lipid catabolic process	2	4.3	0.043
positive regulation of vascular endothelial growth factor receptor signaling pathway	2	4.3	0.043
positive regulation of monocyte chemotaxis	2	4.3	0.043
negative regulation of cell growth	3	6.4	0.043
regulation of cell cycle	3	6.4	0.045
negative regulation of anoikis	2	4.3	0.046
cellular response to organic substance	2	4.3	0.046
response to fatty acid	2	4.3	0.046
proteolysis	5	10.6	0.047
macrophage differentiation	2	4.3	0.048
response to vitamin A	2	4.3	0.048
cellular response to platelet-derived growth factor stimulus	2	4.3	0.048
positive regulation of innate immune response	2	4.3	0.048
positive regulation of histone acetylation	2	4.3	0.048
response to iron ion	2	4.3	0.048
toll-like receptor 4 signaling pathway	2	4.3	0.048
B cell homeostasis	2	4.3	0.048
face development	2	4.3	0.048
viral process	4	8.5	0.048
positive regulation of Ras protein signal transduction	2	4.3	0.051
positive regulation of synaptic transmission, glutamatergic	2	4.3	0.051
nitric oxide mediated signal transduction	2	4.3	0.051
positive regulation of osteoclast differentiation	2	4.3	0.051
regulation of cytoskeleton organization	2	4.3	0.051
positive regulation of protein export from nucleus	2	4.3	0.051
positive regulation of pri-miRNA transcription from RNA polymerase II promoter	2	4.3	0.053
positive regulation of neuroblast proliferation	2	4.3	0.053
hydrogen peroxide catabolic process	2	4.3	0.053
positive regulation of protein autophosphorylation	2	4.3	0.056
positive regulation of protein localization to nucleus	2	4.3	0.056
fibrinolysis	2	4.3	0.056
positive regulation of smooth muscle contraction	2	4.3	0.056
bone resorption	2	4.3	0.059
positive regulation of protein complex assembly	2	4.3	0.059
response to bacterium	2	4.3	0.061
positive regulation of interleukin-10 production	2	4.3	0.061
branching morphogenesis of an epithelial tube	2	4.3	0.061
positive regulation of collagen biosynthetic process	2	4.3	0.061
cellular response to fatty acid	2	4.3	0.061
osteoclast differentiation	2	4.3	0.061
release of cytochrome c from mitochondria	2	4.3	0.061
positive regulation of muscle cell differentiation	2	4.3	0.064
response to electrical stimulus	2	4.3	0.064
positive regulation of cyclin-dependent protein serine/threonine kinase activity	2	4.3	0.064
cell aging	2	4.3	0.066
positive regulation of interleukin-12 production	2	4.3	0.066
thyroid gland development	2	4.3	0.066
membrane depolarization	2	4.3	0.066
innate immune response in mucosa	2	4.3	0.066
positive regulation of mesenchymal cell proliferation	2	4.3	0.069
actin filament polymerization	2	4.3	0.069
axon guidance	3	6.4	0.07
positive regulation of vascular endothelial growth factor production	2	4.3	0.071
endodermal cell differentiation	2	4.3	0.071
T cell differentiation in thymus	2	4.3	0.071
hair follicle morphogenesis	2	4.3	0.071
positive regulation of peptidyl-threonine phosphorylation	2	4.3	0.071
positive regulation of release of sequestered calcium ion into cytosol	2	4.3	0.071
positive regulation of activated T cell proliferation	2	4.3	0.071
response to radiation	2	4.3	0.074
protein import into nucleus, translocation	2	4.3	0.074
negative regulation of interferon-gamma production	2	4.3	0.074
positive regulation of release of cytochrome c from mitochondria	2	4.3	0.074
B cell activation	2	4.3	0.077
cellular response to glucose starvation	2	4.3	0.077
positive regulation of phagocytosis	2	4.3	0.077
negative regulation of insulin receptor signaling pathway	2	4.3	0.077
platelet-derived growth factor receptor signaling pathway	2	4.3	0.077
oxidation-reduction process	5	10.6	0.078
negative regulation of blood pressure	2	4.3	0.079
T cell differentiation	2	4.3	0.079
positive regulation of protein insertion into mitochondrial membrane involved in apoptotic signaling pathway	2	4.3	0.079
positive regulation of JUN kinase activity	2	4.3	0.082
negative regulation of fibroblast proliferation	2	4.3	0.082
positive regulation of phosphatidylinositol 3-kinase activity	2	4.3	0.082
protein kinase C-activating G-protein coupled receptor signaling pathway	2	4.3	0.082
mesoderm development	2	4.3	0.084
JAK-STAT cascade	2	4.3	0.084
negative regulation of extrinsic apoptotic signaling pathway via death domain receptors	2	4.3	0.087
response to interleukin-1	2	4.3	0.087
positive regulation of intrinsic apoptotic signaling pathway	2	4.3	0.087
response to exogenous dsRNA	2	4.3	0.089
placenta development	2	4.3	0.092
positive chemotaxis	2	4.3	0.092
learning or memory	2	4.3	0.094
spleen development	2	4.3	0.094
negative regulation of MAP kinase activity	2	4.3	0.094
negative regulation of epidermal growth factor receptor signaling pathway	2	4.3	0.094
response to cold	2	4.3	0.094
negative regulation of autophagy	2	4.3	0.094
cellular response to heat	2	4.3	0.097
G-protein coupled receptor signaling pathway	6	12.8	0.098
hair follicle development	2	4.3	0.099
negative regulation of tumor necrosis factor production	2	4.3	0.099
peptidyl-threonine phosphorylation	2	4.3	0.099
substrate adhesion-dependent cell spreading	2	4.3	0.099

## Sheet: GO-CC
Term	Count	%	P-Value
extracellular space	24	51.1	1.3e-14
extracellular region	20	42.6	3.5e-09
caveola	7	14.9	1.4e-08
perinuclear region of cytoplasm	11	23.4	2.6e-06
cytosol	22	46.8	1.7e-05
membrane raft	6	12.8	0.00017
external side of plasma membrane	6	12.8	0.00019
cytoplasm	26	55.3	0.00022
platelet alpha granule lumen	4	8.5	0.00036
protein complex	7	14.9	0.00056
extrinsic component of cytoplasmic side of plasma membrane	4	8.5	0.00067
nucleus	25	53.2	0.0012
mitochondrion	10	21.3	0.0054
cell surface	6	12.8	0.011
secretory granule	3	6.4	0.015
mitochondrial intermembrane space	3	6.4	0.015
focal adhesion	5	10.6	0.017
endoplasmic reticulum	7	14.9	0.017
extracellular exosome	14	29.8	0.019
lysosome	4	8.5	0.019
plasma membrane	18	38.3	0.019
Golgi apparatus	7	14.9	0.021
perikaryon	3	6.4	0.029
late endosome	3	6.4	0.038
pseudopodium	2	4.3	0.042
cell-cell adherens junction	4	8.5	0.048
intracellular	8	17	0.048
blood microparticle	3	6.4	0.056
nuclear euchromatin	2	4.3	0.066
cytoskeleton	4	8.5	0.067
synapse	3	6.4	0.076
nucleoplasm	12	25.5	0.082
nuclear chromatin	3	6.4	0.085
transcription factor complex	3	6.4	0.085
membrane	10	21.3	0.096

## Sheet: GO-MF
Term	Count	%	P-Value
enzyme binding	12	25.5	1.1e-09
heme binding	9	19.1	3.1e-09
growth factor activity	9	19.1	1.2e-08
cytokine activity	9	19.1	2.2e-08
receptor binding	10	21.3	3.8e-07
transcription factor binding	9	19.1	8.7e-07
protein binding	40	85.1	3.2e-06
transcription regulatory region DNA binding	7	14.9	2.3e-05
identical protein binding	11	23.4	2.7e-05
protein tyrosine kinase activity	6	12.8	3e-05
protein heterodimerization activity	8	17	0.00024
non-membrane spanning protein tyrosine kinase activity	4	8.5	0.00026
protein kinase activity	7	14.9	0.00041
chromatin binding	7	14.9	0.00064
protein phosphatase binding	4	8.5	0.00067
protein homodimerization activity	9	19.1	0.00071
protein C-terminus binding	5	10.6	0.0015
protease binding	4	8.5	0.0026
protein kinase binding	6	12.8	0.0035
Ras guanyl-nucleotide exchange factor activity	4	8.5	0.0038
NADP binding	3	6.4	0.0041
estrogen receptor binding	3	6.4	0.0046
RNA polymerase II transcription factor binding	3	6.4	0.0073
scaffold protein binding	3	6.4	0.0076
ubiquitin protein ligase binding	5	10.6	0.0076
chemokine activity	3	6.4	0.0079
nitric-oxide synthase activity	2	4.3	0.0082
tetrahydrobiopterin binding	2	4.3	0.011
glycosphingolipid binding	2	4.3	0.011
arginine binding	2	4.3	0.019
double-stranded DNA binding	3	6.4	0.021
peptide hormone receptor binding	2	4.3	0.027
receptor signaling protein tyrosine kinase activity	2	4.3	0.027
kinase activity	4	8.5	0.028
serine-type endopeptidase activity	4	8.5	0.032
integrin binding	3	6.4	0.033
phosphotyrosine binding	2	4.3	0.035
MAP kinase activity	2	4.3	0.037
ion channel binding	3	6.4	0.038
platelet-derived growth factor receptor binding	2	4.3	0.04
FMN binding	2	4.3	0.04
proline-rich region binding	2	4.3	0.051
sequence-specific DNA binding	5	10.6	0.052
antioxidant activity	2	4.3	0.053
peroxidase activity	2	4.3	0.058
activating transcription factor binding	2	4.3	0.058
actin monomer binding	2	4.3	0.069
heparin binding	3	6.4	0.07
protein phosphatase 2A binding	2	4.3	0.071
chemoattractant activity	2	4.3	0.071
SH2 domain binding	2	4.3	0.076
phosphoprotein binding	2	4.3	0.089
repressing transcription factor binding	2	4.3	0.091
RNA polymerase II transcription factor activity, ligand-activated sequence-specific DNA binding	2	4.3	0.094
calmodulin binding	3	6.4	0.094
RNA polymerase II activating transcription factor binding	2	4.3	0.099
