# Supplementary material for: Discovery of the possible mechanisms in kouyanqing granule for treatment of oral ulcers based on network pharmacology
Source: BMC Complement Med Ther. 2020 Aug 18;20:258. doi: 10.1186/s12906-020-03043-x (PMC7436979; doi:10.1186/s12906-020-03043-x)
Supplement: Supplementary file 4 — Additional file 4: Supplementary Table 4. The results of pathway enrichment. [file 12906_2020_3043_MOESM4_ESM.xlsx]

## Sheet: Sheet1
Term	Count	%	P-Value
Leishmaniasis	14	29.8	2.6e-16
Pathways in cancer	23	48.9	2.9e-16
Bladder cancer	12	25.5	6.8e-16
Chagas disease (American trypanosomiasis)	15	31.9	1.5e-15
Hepatitis B	16	34	6.9e-15
HIF-1 signaling pathway	14	29.8	1.7e-14
Pertussis	13	27.7	2.4e-14
Tuberculosis	16	34	1.4e-13
TNF signaling pathway	13	27.7	2e-12
Influenza A	15	31.9	2.2e-12
Toxoplasmosis	12	25.5	6.8e-11
Prostate cancer	11	23.4	1.5e-10
PI3K-Akt signaling pathway	17	36.2	1.9e-10
Inflammatory bowel disease (IBD)	10	21.3	2e-10
Proteoglycans in cancer	14	29.8	2.3e-10
Amoebiasis	11	23.4	1e-09
Legionellosis	9	19.1	1.5e-09
NOD-like receptor signaling pathway	9	19.1	2e-09
Salmonella infection	10	21.3	2.2e-09
Rheumatoid arthritis	10	21.3	3.7e-09
Colorectal cancer	9	19.1	4.5e-09
T cell receptor signaling pathway	10	21.3	1.2e-08
Herpes simplex infection	12	25.5	1.6e-08
Toll-like receptor signaling pathway	10	21.3	1.9e-08
Malaria	8	17	2.2e-08
Thyroid cancer	7	14.9	2.4e-08
Endometrial cancer	8	17	3.4e-08
Measles	10	21.3	1.4e-07
Pancreatic cancer	8	17	1.7e-07
Estrogen signaling pathway	9	19.1	1.9e-07
Epithelial cell signaling in Helicobacter pylori infection	8	17	2e-07
MAPK signaling pathway	12	25.5	4.5e-07
Focal adhesion	11	23.4	6e-07
Neurotrophin signaling pathway	9	19.1	8.5e-07
ErbB signaling pathway	8	17	1.2e-06
NF-kappa B signaling pathway	8	17	1.2e-06
Non-small cell lung cancer	7	14.9	1.4e-06
Hepatitis C	9	19.1	1.9e-06
FoxO signaling pathway	9	19.1	2e-06
VEGF signaling pathway	7	14.9	2.4e-06
Chemokine signaling pathway	10	21.3	2.4e-06
Apoptosis	7	14.9	2.6e-06
Cytokine-cytokine receptor interaction	11	23.4	2.7e-06
Glioma	7	14.9	3.4e-06
Oxytocin signaling pathway	9	19.1	4.6e-06
Non-alcoholic fatty liver disease (NAFLD)	9	19.1	4.8e-06
B cell receptor signaling pathway	7	14.9	4.9e-06
Viral carcinogenesis	10	21.3	5.4e-06
Melanoma	7	14.9	5.8e-06
Prolactin signaling pathway	7	14.9	5.8e-06
Chronic myeloid leukemia	7	14.9	6.3e-06
Rap1 signaling pathway	10	21.3	6.6e-06
Sphingolipid signaling pathway	8	17	1.1e-05
MicroRNAs in cancer	11	23.4	1.2e-05
Amyotrophic lateral sclerosis (ALS)	6	12.8	1.6e-05
Small cell lung cancer	7	14.9	1.6e-05
Osteoclast differentiation	8	17	1.9e-05
GnRH signaling pathway	7	14.9	2.4e-05
Jak-STAT signaling pathway	8	17	3.7e-05
Shigellosis	6	12.8	5.5e-05
Graft-versus-host disease	5	10.6	5.7e-05
African trypanosomiasis	5	10.6	5.7e-05
Prion diseases	5	10.6	6.4e-05
Fc epsilon RI signaling pathway	6	12.8	7.3e-05
Allograft rejection	5	10.6	9e-05
Ras signaling pathway	9	19.1	9e-05
Transcriptional misregulation in cancer	8	17	9.1e-05
Thyroid hormone signaling pathway	7	14.9	9.2e-05
HTLV-I infection	9	19.1	0.0002
Gap junction	6	12.8	0.00025
Regulation of actin cytoskeleton	8	17	0.00038
Acute myeloid leukemia	5	10.6	0.00046
Choline metabolism in cancer	6	12.8	0.00047
Central carbon metabolism in cancer	5	10.6	0.00076
Renal cell carcinoma	5	10.6	0.00086
Natural killer cell mediated cytotoxicity	6	12.8	0.0011
Adherens junction	5	10.6	0.0011
Hematopoietic cell lineage	5	10.6	0.0024
Type I diabetes mellitus	4	8.5	0.0025
Intestinal immune network for IgA production	4	8.5	0.0035
Melanogenesis	5	10.6	0.004
Alzheimer's disease	6	12.8	0.0045
Serotonergic synapse	5	10.6	0.0058
Cholinergic synapse	5	10.6	0.0058
Viral myocarditis	4	8.5	0.006
Long-term depression	4	8.5	0.0069
Epstein-Barr virus infection	5	10.6	0.008
Cytosolic DNA-sensing pathway	4	8.5	0.0083
p53 signaling pathway	4	8.5	0.0094
Platelet activation	5	10.6	0.01
Adipocytokine signaling pathway	4	8.5	0.011
Signaling pathways regulating pluripotency of stem cells	5	10.6	0.013
Dorso-ventral axis formation	3	6.4	0.013
Asthma	3	6.4	0.016
TGF-beta signaling pathway	4	8.5	0.017
Insulin resistance	4	8.5	0.033
Leukocyte transendothelial migration	4	8.5	0.039
Type II diabetes mellitus	3	6.4	0.039
Pathogenic Escherichia coli infection	3	6.4	0.044
Autoimmune thyroid disease	3	6.4	0.045
Staphylococcus aureus infection	3	6.4	0.048
Axon guidance	4	8.5	0.05
mTOR signaling pathway	3	6.4	0.055
Wnt signaling pathway	4	8.5	0.061
Long-term potentiation	3	6.4	0.069
RIG-I-like receptor signaling pathway	3	6.4	0.076
